# Supplementary material for: A Proposal for the RNAome at the Dawn of the Last Universal Common Ancestor
Source: Genes (Basel). 2024 Sep 11;15(9):1195. doi: 10.3390/genes15091195 (PMC11431127; doi:10.3390/genes15091195)
Supplement: Supplementary file 1 [file genes-15-01195-s001.zip]

Archive with 3 entries (3 files):
- S3. AllFigures_RNAsbeforeLUCA_aug2024.pdf
- S1. Flowchart_RNAsbeforeLUCA_aug2024.pdf
- S2. FreeEnergies_OnlyAVG_RNAsbeforeLUCA_aug2024.xlsx
