# Supplementary material for: A Proposal for the RNAome at the Dawn of the Last Universal Common Ancestor
Source: Genes (Basel). 2024 Sep 11;15(9):1195. doi: 10.3390/genes15091195 (PMC11431127; doi:10.3390/genes15091195)
Supplement: Supplementary file 1 [file genes-15-01195-s001.zip › S2. FreeEnergies_OnlyAVG_RNAsbeforeLUCA_aug2024.xlsx]

## Sheet: rRNAs
RNA type		Org. type	Ext. type	MFE
5S		arc.	e1
	Bio. Seq.			-49.58
	AVG_3shffs			-52.4
		arc.	e2
	Bio. Seq.			-41.99
	AVG_3shffs			-44.91
		bac.	e1
	Bio. Seq.			-37.2
	AVG_3shffs			-39.2067
		bac.	e2
	Bio. Seq.			-40.94
	AVG_3shffs			-38.5667
16S		arc.	e1
	Bio. Seq.			-569.04
	AVG_3shffs			-537.33
		arc.	e2
	Bio. Seq.			-611.55
	AVG_3shffs			-525.567
		bac.	e1
	Bio. Seq.			-563.83
	AVG_3shffs			-537.167
		bac.	e2
	Bio. Seq.			-601
	AVG_3shffs			-565.873
23S		arc.	e1
	Bio. Seq.			-1014.6
	AVG_3shffs			-984.747
		arc.	e2
	Bio. Seq.			-1139.54
	AVG_3shffs			-1058.78
		bac.	e1
	Bio. Seq.			-944.4
	AVG_3shffs			-940.927
		bac.	e2
	Bio. Seq.			-1021.98
	AVG_3shffs			-976.617

## Sheet: 6S
RNA type		Org. type	Ext. type	MFE
6S		bac.	e1
	Bio. Seq.			-16.21
	AVG_3shffs			-20.2867
		bac.	e2
	Bio. Seq.			-25.29
	AVG_3shffs			-30.4733

## Sheet: SRPs
RNA type		Org. type	Ext. type	MFE
SRP		arc.	e1
	Bio. Seq.			-75.1
	AVG_3shffs			-83.5533
		arc.	e2
	Bio. Seq.			-136.55
	AVG_3shffs			-128.14
		bac.-lrg	e1
	Bio. Seq.			-13.15
	AVG_3shffs			-14.8467
		bac.-lrg	e2
	Bio. Seq.			-27.86
	AVG_3shffs			-31.78
		bac.-sm	e1
	Bio. Seq.			-30.38
	AVG_3shffs			-24.9567
		bac.-sm	e2
	Bio. Seq.			-19.72
	AVG_3shffs			-23.66

## Sheet: tmRNA
RNA type		Org. type	Ext. type	MFE
tmRNA		bac.	e1
	Bio. Seq.			-81.41
	AVG_3shffs			-81.3367
		bac.	e2
	Bio. Seq.			-133.27
	AVG_3shffs			-123.817

## Sheet: RNA-Ps
RNA type		Org. type	Ext. type	MFE
RNA-P		arc.A	e1
	Bio. Seq.			-97.97
	AVG_3shffs			-86.11
		arc.A	e2
	Bio. Seq.			-132.26
	AVG_3shffs			-129.08
		arc.M	e1
	Bio. Seq.			-25.43
	AVG_3shffs			-23.1
		arc.M	e2
	Bio. Seq.			-94.35
	AVG_3shffs			-71.06
		bac.A	e1
	Bio. Seq.			-75.43
	AVG_3shffs			-72.8533
		bac.A	e2
	Bio. Seq.			-91.66
	AVG_3shffs			-86.2533
		bac.B	e1
	Bio. Seq.			-21.96
	AVG_3shffs			-18.9133
		bac.B	e2
	Bio. Seq.			-26.35
	AVG_3shffs			-24.3567

## Sheet: tRNAs
RNA type		Org. type	Ext. type	MFE
tRNA_A-GGC		arc.	e1
	Bio. Seq.			-39.21
	AVG_3shffs			-35.4833
		arc.	e2
	Bio. Seq.			-9.81
	AVG_3shffs			-14.8667
		bac.	e1
	Bio. Seq.			-20
	AVG_3shffs			-21.7833
		bac.	e2
	Bio. Seq.			-23.82
	AVG_3shffs			-18.1667
tRNA_C-GCA		arc.	e1
	Bio. Seq.			-24.18
	AVG_3shffs			-20.0333
		arc.	e2
	Bio. Seq.			-29.74
	AVG_3shffs			-22.7467
		bac.	e1
	Bio. Seq.			-28.15
	AVG_3shffs			-21.0533
		bac.	e2
	Bio. Seq.			-24.38
	AVG_3shffs			-17.09
tRNA_D-GTC		arc.	e1
	Bio. Seq.			-37.78
	AVG_3shffs			-28.7033
		arc.	e2
	Bio. Seq.			-22.64
	AVG_3shffs			-20.95
		bac.	e1
	Bio. Seq.			-24.77
	AVG_3shffs			-24.68
		bac.	e2
	Bio. Seq.			-27.14
	AVG_3shffs			-27.34
tRNA_F-GAA		arc.	e1
	Bio. Seq.			-30.89
	AVG_3shffs			-31.685
		arc.	e2
	Bio. Seq.			-17.21
	AVG_3shffs			-14.4967
		bac.	e1
	Bio. Seq.			-24.93
	AVG_3shffs			-24.0067
		bac.	e2
	Bio. Seq.			-10.93
	AVG_3shffs			-10.72
tRNA_G-CCC		arc.	e1
	Bio. Seq.			-31.04
	AVG_3shffs			-26.6133
		arc.	e2
	Bio. Seq.			-17.97
	AVG_3shffs			-16.75
		bac.	e1
	Bio. Seq.			-24.41
	AVG_3shffs			-20.8767
		bac.	e2
	Bio. Seq.			-13.43
	AVG_3shffs			-10.5233
tRNA_G-GCC		arc.	e1
	Bio. Seq.			-28.65
	AVG_3shffs			-23.1733
		arc.	e2
	Bio. Seq.			-26.31
	AVG_3shffs			-21.1333
		bac.	e1
	Bio. Seq.			-30.47
	AVG_3shffs			-21.6233
		bac.	e2
	Bio. Seq.			-21.23
	AVG_3shffs			-18.6333
tRNA_H-GTG		arc.	e1
	Bio. Seq.			-27.9
	AVG_3shffs			-18.4467
		arc.	e2
	Bio. Seq.			-21.86
	AVG_3shffs			-19.97
		bac.	e1
	Bio. Seq.			-25.8
	AVG_3shffs			-23.5367
		bac.	e2
	Bio. Seq.			-18.38
	AVG_3shffs			-19.9967
tRNA_L-TAA		arc.	e1
	Bio. Seq.			-41.08
	AVG_3shffs			-29.8867
		arc.	e2
	Bio. Seq.			-45.06
	AVG_3shffs			-30.5633
		bac.	e1
	Bio. Seq.			-22.55
	AVG_3shffs			-19.07
		bac.	e2
	Bio. Seq.			-33.91
	AVG_3shffs			-28.85
tRNA_M-CAT		arc.	e1
	Bio. Seq.			-37.14
	AVG_3shffs			-29.6667
		arc.	e2
	Bio. Seq.			-25.1
	AVG_3shffs			-21.3933
		bac.	e1
	Bio. Seq.			-26.9
	AVG_3shffs			-21.6333
		bac.	e2
	Bio. Seq.			-40.8
	AVG_3shffs			-28.53
tRNA_P-CGG		arc.	e1
	Bio. Seq.			-26.48
	AVG_3shffs			-28.15
		arc.	e2
	Bio. Seq.			-20.25
	AVG_3shffs			-19.0867
		bac.	e1
	Bio. Seq.			-21.42
	AVG_3shffs			-20.8833
		bac.	e2
	Bio. Seq.			-22.77
	AVG_3shffs			-20.0367
tRNA_S-GGA		arc.	e1
	Bio. Seq.			-19.94
	AVG_3shffs			-20.1467
		arc.	e2
	Bio. Seq.			-35.02
	AVG_3shffs			-32.3467
		bac.	e1
	Bio. Seq.			-25.35
	AVG_3shffs			-18.67
		bac.	e2
	Bio. Seq.			-27.62
	AVG_3shffs			-22.9033
tRNA_T-TGT		arc.	e1
	Bio. Seq.			-30.41
	AVG_3shffs			-23.0733
		arc.	e2
	Bio. Seq.			-26.13
	AVG_3shffs			-21.47
		bac.	e1
	Bio. Seq.			-19.47
	AVG_3shffs			-19.5733
		bac.	e2
	Bio. Seq.			-15.16
	AVG_3shffs			-14.7167
tRNA_V-GAC		arc.	e1
	Bio. Seq.			-32.7
	AVG_3shffs			-28.4567
		arc.	e2
	Bio. Seq.			-25.32
	AVG_3shffs			-19.6867
		bac.	e1
	Bio. Seq.			-26.4
	AVG_3shffs			-20.8667
		bac.	e2
	Bio. Seq.			-23.67
	AVG_3shffs			-19.06
tRNA_W-CCA		arc.	e1
	Bio. Seq.			-25.32
	AVG_3shffs			-24.3767
		arc.	e2
	Bio. Seq.			-25.41
	AVG_3shffs			-20.87
		bac.	e1
	Bio. Seq.			-16.22
	AVG_3shffs			-15.6233
		bac.	e2
	Bio. Seq.			-23
	AVG_3shffs			-19.3567
tRNA_Y-GTA		arc.	e1
	Bio. Seq.			-26.19
	AVG_3shffs			-24.83
		arc.	e2
	Bio. Seq.			-19.66
	AVG_3shffs			-21.9967
		bac.	e1
	Bio. Seq.			-19.18
	AVG_3shffs			-19.9533
		bac.	e2
	Bio. Seq.			-33.95
	AVG_3shffs			-27.5533
